# Supplementary material for: Phenotypic and genetic variation in phosphorus-deficiency-tolerance traits in Chinese wheat landraces
Source: BMC Plant Biol. 2020 Jul 13;20:330. doi: 10.1186/s12870-020-02492-3 (PMC7359013; doi:10.1186/s12870-020-02492-3)
Supplement: Supplementary file 1 — Additional file 1: Table S1. Top ten genotypes with extremely tolerance and bottommost ten genotypes with extremely sensitivity selected from 707 Chinese wheat landraces based on phosphorus deficiency tolerance index (PDTI) and synthesis value (S value). [file 12870_2020_2492_MOESM1_ESM.xlsx]

## Sheet: Sheet1
Table S1 Top ten genotypes with extremely tolerance and bottommost ten genotypes with extremely sensitivity selected from 707 Chinese wheat landraces based on phosphorus deficiency tolerance index (PDTI) and synthesis value (S value).
Genotype	PDTI															S value
	DRS	FRS	RD	RDW	RF	RFW	RL	RSA	RT	RV	SDW	SFW	SL	TL	TRL
AS661809	1.49	1.66	1.05	1.34	0.98	1.14	1.03	1.12	0.95	1.1	0.88	0.58	0.86	0.9	1.08	2.52
AS661542	1.34	1.79	1.04	1.16	0.81	1.19	1.09	1.12	0.6	1.07	0.84	0.57	0.82	0.89	1.08	2.26
AS661762	1.34	1.65	1.05	1.2	0.98	1.04	1.1	1.08	0.94	1.08	0.89	0.59	0.89	0.95	1.02	2.24
AS661643	1.39	1.75	1.03	1.15	1.04	1.1	1.02	1.1	0.87	1.01	0.82	0.58	0.84	0.89	1.12	2.21
AS661583	1.36	1.59	1.05	1.09	1.05	1.1	1.04	1.04	0.87	0.99	0.79	0.59	0.84	0.89	1.04	2.01
AS661678	1.36	1.71	1.05	1.17	0.93	1.04	0.93	1.02	0.72	1.01	0.79	0.56	0.82	0.86	0.97	1.88
AS661594	1.5	1.85	1.04	1.12	0.83	1.01	1.13	1.01	0.87	0.98	0.71	0.49	0.78	0.88	0.98	1.82
AS661640	1.43	1.74	1.03	1.08	0.87	0.98	1.06	1.04	0.91	0.98	0.74	0.54	0.8	0.88	1.03	1.77
AS661132	1.64	1.94	1.05	1.21	0.81	0.97	0.93	0.96	0.78	0.98	0.72	0.49	0.7	0.8	0.9	1.76
AS661612	1.51	1.79	1.04	1.14	0.82	1.02	0.87	1	0.7	0.97	0.73	0.52	0.85	0.85	0.98	1.74
AS661647	1.18	1.44	1.09	0.56	0.38	0.39	0.64	0.43	0.34	0.48	0.48	0.3	0.64	0.66	0.43	-1.52
AS661750	1.46	1.56	1.07	0.74	0.26	0.37	0.6	0.38	0.35	0.42	0.47	0.26	0.62	0.63	0.37	-1.53
AS661740	1.17	1.37	1.08	0.61	0.28	0.39	0.68	0.43	0.41	0.49	0.55	0.29	0.7	0.7	0.39	-1.53
AS661563	1.39	1.48	1.05	0.66	0.28	0.37	0.7	0.4	0.35	0.41	0.45	0.27	0.66	0.68	0.4	-1.57
AS661225	1.28	1.48	1.08	0.59	0.36	0.39	0.65	0.38	0.27	0.44	0.47	0.31	0.64	0.66	0.34	-1.58
AS661028	1.28	1.3	1.1	0.63	0.3	0.36	0.58	0.38	0.31	0.48	0.52	0.32	0.69	0.66	0.33	-1.6
AS662010	1.32	1.41	1.07	0.6	0.3	0.37	0.69	0.4	0.61	0.45	0.45	0.29	0.67	0.69	0.38	-1.61
AS661598	1.22	1.5	1.08	0.55	0.32	0.37	0.71	0.4	0.38	0.45	0.46	0.27	0.66	0.69	0.39	-1.61
AS661761	1.24	1.52	1.07	0.54	0.31	0.41	0.68	0.41	0.39	0.45	0.42	0.3	0.65	0.67	0.39	-1.63
AS661384	1.07	1.17	1.09	0.51	0.23	0.32	0.58	0.32	0.23	0.4	0.51	0.3	0.64	0.63	0.27	-2.16
