# Supplementary material for: Phenotypic and genetic variation in phosphorus-deficiency-tolerance traits in Chinese wheat landraces
Source: BMC Plant Biol. 2020 Jul 13;20:330. doi: 10.1186/s12870-020-02492-3 (PMC7359013; doi:10.1186/s12870-020-02492-3)
Supplement: Supplementary file 3 — Additional file 3: Table S2. List of the significant markers for all seedling traits in two conditions by TASSEL and GAPIT. Different QTL are distinguished by yellow and green color. [file 12870_2020_2492_MOESM3_ESM.xlsx]

## Sheet: S2
Table S2 List of the significant markers for all seedling traits in two conditions by TASSEL and GAPIT. Different QTL are distinguished by yellow and green color.
QTL name	Trait	Condition	Marker	Chromosome	Position (Mb)	LOG10(p)	PVE (%)†
QTL-1A	SDW	AP	A273	1A	49.97	5.7	3.46
QTL-1B	DRS	AP	B2146	1B	430.89	5.24	2.93
	DRS	AP	SNP1490	1B	430.89	5.28	2.94
QTL-2A-1	RFW	AP	A28048	2A	1.65	5.29	3.03
	RDW	AP	A28319	2A	5.08	4.89	2.84
QTL-2A-2	RT	AP	A4649	2A	766.86	4.91	2.75
QTL-2A-3	TRL	AP	A4575	2A	773.41	5.18	2.9
QTL-2B-1	TL	AP	A30486	2B	123.21	5.51	3.22
QTL-2B-2	SDW	AP	SNP4504	2B	138.51	6.09	3.5
	RSA	AP	SNP4504	2B	138.51	5.13	2.87
	RV	AP	SNP4504	2B	138.51	5.09	2.85
	SDW	AP	A30468	2B	138.51	5.43	3.27
	SL	AP	SNP4478	2B	142.24	4.97	2.8
QTL-2D-1	RFW	AP	A3342	2D	1.58	5.19	2.96
QTL-2D-2	SL	AP	A32552	2D	33.96	5.2	3.09
	SL	AP	SNP5895	2D	33.96	5.44	3.1
QTL-2D-3	RF	AP	A32485	2D	186.65	5.1	2.87
	RSA	NP	A32485	2D	186.65	7.61	4.57
	TRL	NP	A32485	2D	186.65	7.56	4.54
	RF	NP	A32485	2D	186.65	6.7	3.94
	RV	NP	A32485	2D	186.65	6.33	3.72
	RFW	NP	A32485	2D	186.65	5.6	3.23
	RDW	NP	A32485	2D	186.65	5.34	3.05
	RSA	NP	A32484	2D	186.65	7.82	4.69
	TRL	NP	A32484	2D	186.65	7.77	4.66
	RF	NP	A32484	2D	186.65	6.81	3.99
	RV	NP	A32484	2D	186.65	6.56	3.87
	RFW	NP	A32484	2D	186.65	5.75	3.33
	RDW	NP	A32484	2D	186.65	5.43	3.11
QTL-3A-1	RFW	AP	SNP6500	3A	7.31	4.95	2.71
	RFW	AP	SNP6501	3A	7.31	4.91	2.69
	RFW	AP	SNP6504	3A	7.38	4.99	2.73
QTL-3A-2	RT	AP	A8355	3A	35.97	6.21	3.77
QTL-4B-1	RT	NP	A38597	4B	82.93	5.55	3.29
QTL-4B-2	RF	AP	A38305	4B	380.9	7.59	4.94
	TRL	AP	A38305	4B	380.9	4.94	3.07
	RT	NP	A38305	4B	380.9	8.43	5.4
	RF	AP	SNP9997	4B	380.9	8.03	4.77
	RT	AP	SNP9997	4B	380.9	6.83	3.96
	RFW	AP	SNP9997	4B	380.9	6.01	3.38
	RSA	AP	SNP9997	4B	380.9	5.02	2.8
	TRL	AP	SNP9997	4B	380.9	4.93	2.74
	SDW	AP	SNP9997	4B	380.9	4.9	2.73
	RT	NP	SNP9997	4B	380.9	8.93	5.37
QTL-5A-1	DRS	AP	A13491	5A	31.13	5.32	3.12
	DRS	AP	A61438	5A	31.21	5.64	3.17
QTL-5A-2	DRS	AP	SNP10522	5A	47.66	5.04	2.78
QTL-5B-1	RF	AP	A14708	5B	508.68	4.79	2.93
QTL-5B-2	SDW	NP	SNP12572	5B	697.83	4.78	2.68
QTL-6A-1	SFW	NP	SNP13616	6A	584.95	4.76	2.66
QTL-6A-2	RF	AP	A25126	6A	601.96	4.84	2.71
	RF	AP	A25125	6A	601.96	5.45	3.1
	RSA	AP	A25125	6A	601.96	4.97	2.79
	TRL	AP	A25125	6A	601.96	4.85	2.71
QTL-6B	SL	NP	B18505	6B	508.17	5.34	3.21
	SL	NP	B18506	6B	509.26	4.87	2.89
QTL-6D-1	DRS	AP	A31695	6D	135.24	5.02	2.78
QTL-6D-2	RL	AP	A46131	6D	420.36	5.01	2.92
QTL-6D-3	RT	AP	B33315	6D	455.31	6.24	3.6
	RT	AP	B33316	6D	455.31	6.02	3.46
	RT	AP	SNP15549	6D	455.31	5.87	3.34
	RT	AP	SNP15550	6D	455.74	4.78	2.64
	RT	AP	SNP15551	6D	455.74	5.94	3.38
	RT	AP	B33873	6D	455.74	6.11	3.53
	RT	AP	B33874	6D	455.74	4.91	2.75
QTL-6D-4	RT	AP	SNP15661	6D	473.14	6	3.42
	RT	AP	SNP15662	6D	473.42	5.66	3.2
QTL-7A-1	RT	AP	SNP16091	7A	52.03	5.39	3.03
	RFW	AP	SNP16091	7A	52.03	5.2	2.86
	RT	NP	SNP16091	7A	52.03	6.09	3.5
QTL-7A-2	RT	NP	A19363	7A	68.19	4.91	2.96
	RT	NP	A19356	7A	69.98	5.43	3.28
QTL-7A-3	RFW	AP	SNP16949	7A	723.65	5.44	3.02
QTL-7B-1	RV	NP	A48728	7B	40.28	5.28	3.06
QTL-7B-2	DRS	AP	A65718	7B	584.31	5.44	3.39
QTL-7B-3	SDW	NP	A67382	7B	593.49	4.78	2.71
QTL-7B-4	RT	NP	A49189	7B	652.41	5.05	2.83
QTL-7B-5	RT	NP	A42096	7B	660.82	5.35	3.06
QTL-7B-6	RT	AP	B39733	7B	680.91	5.8	3.96
	RT	AP	B39734	7B	680.91	5.02	3.36
	RF	AP	B39733	7B	680.91	4.9	3.14
† The phenotypic variation explained (PVE) of significnat markers identified by TASSEL.
