# Supplementary material for: Phenotypic and genetic variation in phosphorus-deficiency-tolerance traits in Chinese wheat landraces
Source: BMC Plant Biol. 2020 Jul 13;20:330. doi: 10.1186/s12870-020-02492-3 (PMC7359013; doi:10.1186/s12870-020-02492-3)
Supplement: Supplementary file 4 — Additional file 4: Table S3. Information of the 707 wheat accessions assessed in the present study. [file 12870_2020_2492_MOESM4_ESM.xlsx]

## Sheet: Sheet1
Table S3 Information of the 707 wheat accessions assessed in the present study.
Accession No.	Landrace name	Origin	Geographic distribution†
AS660683	Chongyanghongmai	Hubei	YTS
AS660689	Huangshuibai	Zhejiang	YTS
AS660739	Chaoanxiaomai	Guangdong	SAS
AS660789	Baituzitou	Shangdong	Y&H
AS660889	Kashibaipi	Xinjiang	XJ
AS660891	Chinese Spring	Sichuan	SWAS
AS661005	Baixiaomai	Beijing	NW
AS661006	Baimangmai	Beijing	NW
AS661007	Guanghulutou	Haidian, Beijing	NW
AS661009	Tumai	Tongxian, Beijing	NW
AS661010	Wuhuatou	Tongxian, Beijing	NW
AS661011	Hongmanghong	Shunyi, Beijing	NS
AS661012	Henanbai	Fangshanzhoukoudian, Beijing	NW
AS661013	Baimang	Tongxian, Beijing	NW
AS661016	Daqingmang	Junliangcheng, Tianjin	NW
AS661017	Hongmangbai	Jinghai, Tianjin	NW
AS661018	Baihulutou	Ninghe, Tianjin	NW
AS661019	Xiaobaimang	Wuyi, Hebei	Y&H
AS661021	Youzimai	Zaoqiang, Hebei	Y&H
AS661023	Wuhuatou	Xianxian, Hebei	Y&H
AS661024	Baipibai	Tangshan, Hebei	NW
AS661027	Xiaomaimang	Shulu, Hebei	Y&H
AS661028	Baimai39F	Zhengding, Hebei	NW
AS661030	Gongxianmai	Jinxian, Hebei	Y&H
AS661033	Yulinbai	Baixiang, Hebei	Y&H
AS661034	Daheshangtou	Handan, Hebei	Y&H
AS661035	Baike	Anci, Hebei	NW
AS661037	Dabaimai	Xingtang, Hebei	Y&H
AS661038	Dabailing	Xinle, Hebei	Y&H
AS661039	Zijingbai	Zhengding, Hebei	NW
AS661041	Xiaobaipi	Jinxian, Hebei	Y&H
AS661042	Liulengmai	Jinxian, Hebei	Y&H
AS661046	Dongguangtou	Tangshan, Hebei	NW
AS661053	Baiqingtinghong	Baoding, Hebei	NW
AS661054	Daqitou	Baoding, Hebei	NW
AS661056	Tutoubai	Zhuoxian, Hebei	NW
AS661062	Baixiaomai	Cangxian, Hebei	Y&H
AS661065	Dabaimang	Qingxian, Hebei	NW
AS661066	Chunqiumaizi	Qingxian, Hebei	NW
AS661067	Xiaohongmang	Qingxian, Hebei	NW
AS661069	Hongtutou	Mengcun, Hebei	Y&H
AS661071	Hongmangbai	Jiaohe, Hebei	Y&H
AS661072	Hongmangmai	Zaoqiang, Hebei	Y&H
AS661073	Baimangmai	Jixian, Hebei	Y&H
AS661074	Guchengxiaomai	Gucheng, Hebei	Y&H
AS661075	Gaochan1Hao	Ningjin, Hebei	Y&H
AS661076	Honghulubaimai	Xingtai, Hebei	Y&H
AS661078	Dahongmang	Xingtai, Hebei	Y&H
AS661079	Baikebai	Ningjin, Hebei	Y&H
AS661080	Baihulutou	Guangzong, Hebei	Y&H
AS661081	Sumai	Xiaoyi, Shanxi	NW
AS661083	Heshangtou	Zuoquan, Shanxi	NW
AS661094	Dabaimai	Pingding, Shanxi	NW
AS661096	Tuxiaomai	Lingshi, Shanxi	NW
AS661097	Xiaomangmai	Lishi, Shanxi	NW
AS661099	Dadongxiaomai	Fenyang, Shanxi	NW
AS661102	Baimangmai	Pingshun, Shanxi	NW
AS661103	Zhuganqing	Gaoping, Shanxi	NW
AS661104	Baimanghong	Gaoping, Shanxi	NW
AS661107	Baiguandong	Hongdong, Shanxi	NW
AS661108	Huolishao	Hongdong, Shanxi	NW
AS661109	Mangmai	Hongdong, Shanxi	NW
AS661110	Baixianmai	Anyi, Shanxi	NW
AS661111	Baimangmai	Wanrong, Shanxi	NW
AS661112	Youmangshangeda	Jieyu, Shanxi	NW
AS661114	Hongbi	Jieyu, Shanxi	NW
AS661115	Yangzhongsanyuehuang	Linyi, Shanxi	NW
AS661116	Baishanmai	Linyi, Shanxi	NW
AS661117	Louguding	Jinan, Shandong	Y&H
AS661118	Qimai	Longkou, Shandong	Y&H
AS661119	Jinbaoyu	Yixian, Shandong	Y&H
AS661120	Banmangmai	Boshan, Shandong	Y&H
AS661122	Zijielumai	Jimo, Shandong	Y&H
AS661123	Bodongqing	Jimo, Shandong	Y&H
AS661124	Hongkangbai	Rongcheng, Shandong	Y&H
AS661125	Biansui	Wendeng, Shandong	Y&H
AS661126	Hongmangxiaomai	Wendeng, Shandong	Y&H
AS661127	Baiguangtou	Mouping, Shandong	Y&H
AS661128	Laohongtuxiaomai	Haiyang, Shandong	Y&H
AS661129	Xiaogongxian	Qixia, Shandong	Y&H
AS661130	Hongmangmai	Weixian, Shandong	Y&H
AS661131	Xiaohongmang	Weixian, Shandong	Y&H
AS661132	Baishamai	Pingdong, Shandong	Y&H
AS661134	Xiaobiansui	Anqiu, Shandong	Y&H
AS661136	Baimai	Ningyang, Shandong	Y&H
AS661137	Baitutou	Ningyang, Shandong	Y&H
AS661138	Banjiemangdabaimai	Feicheng, Shandong	Y&H
AS661139	Mazhatoumai	Dongping, Shandong	Y&H
AS661140	Hongmanghongmai	Zhangqiu, Shandong	Y&H
AS661141	Xiaobaimangmai	Boxing, Shandong	Y&H
AS661143	Baihulutou	Dongxian, Shandong	Y&H
AS661145	Baikumai	Liangshan, Shandong	Y&H
AS661147	Hongchoumai	Jinxiang, Shandong	Y&H
AS661148	Bailouguding	Licheng, Shandong	Y&H
AS661149	Baikangyangmai	Qingdao, Shandong	Y&H
AS661150	Hongheshang	Zichuan, Shandong	Y&H
AS661151	Huomai	Yixian, Shandong	Y&H
AS661152	Yejiling	Deping, Shandong	Y&H
AS661153	Yazizui	Pingyuan, Shandong	Y&H
AS661156	Bimangbai	Jiyang, Shandong	Y&H
AS661159	Laiyangzhuang	Fushan, Shandong	Y&H
AS661160	Shidaosankemang	Rongcheng, Shandong	Y&H
AS661162	Xiaohongmangliangmai	Jimo, Shandong	Y&H
AS661163	Piaoxiao	Huangxian, Shandong	Y&H
AS661164	Baitumai	Zhangqiu, Shandong	Y&H
AS661165	Changmangbai	Laiwu, Shandong	Y&H
AS661166	Hongdongmai	Ningyang, Shandong	Y&H
AS661168	Jinmai	Dongping, Shandong	Y&H
AS661169	Luanrangxian	Dongping, Shandong	Y&H
AS661170	Dabaimang	Dongping, Shandong	Y&H
AS661171	Hongmangguozitou	Changqing, Shandong	Y&H
AS661173	Kaoshanhong	Jinxiang, Shandong	Y&H
AS661174	Yulincao	Wenshang, Shandong	Y&H
AS661176	Choumai	Juancheng, Shandong	Y&H
AS661179	Baimangyouzi	Neihuang, Henan	Y&H
AS661182	Baigedatou	Xiuwu, Henan	Y&H
AS661183	Dakoumai	Luoyang, Henan	Y&H
AS661184	Cantiaomai	Luanchuan, Henan	Y&H
AS661185	Yingsizhuang	Yichuan, Henan	Y&H
AS661187	Xiaozibai	Yuxian, Henan	Y&H
AS661188	Datouben	Miyang, Henan	Y&H
AS661190	Dongcaomai	Huaiyang, Henan	Y&H
AS661191	Kumai	Nanyang, Henan	Y&H
AS661194	Pushanbamai	Xichuan, Henan	Y&H
AS661197	Huangguaxian	Zhengzhou, Henan	Y&H
AS661198	Dabaimai	Yanjin, Henan	Y&H
AS661199	Baicaomai	Yanjin, Henan	Y&H
AS661200	Mazhamai	Jiyuan, Henan	Y&H
AS661201	Xiaofoshou	Jiyuan, Henan	Y&H
AS661202	Benyouzimai	Qingfeng, Henan	Y&H
AS661203	Baitiaoyu	Mixian, Henan	Y&H
AS661204	Benhulutou	Shangqiu, Henan	Y&H
AS661205	Wuhuatou	Minquan, Henan	Y&H
AS661206	Baimangbai	Shenqiu, Henan	Y&H
AS661207	Tutoumai	Huaiyang, Henan	Y&H
AS661208	Laochushanbao	Luoyang, Henan	Y&H
AS661209	Lingbao925	Lingbao, Henan	Y&H
AS661210	Gedatou	Shanxian, Henan	Y&H
AS661211	Sanyuehuang	Shanxian, Henan	Y&H
AS661212	Gedasuihongmai	Xinan, Henan	Y&H
AS661215	Baimai	Queshan, Henan	Y&H
AS661216	Baimangcao	Queshan, Henan	Y&H
AS661217	Dalihong	Suiping, Henan	Y&H
AS661219	Hongmanghong	Xiping, Henan	Y&H
AS661220	Youzitou	Shangcai, Henan	Y&H
AS661221	Zihuatou	Shangcai, Henan	Y&H
AS661222	Benmai	Runan, Henan	Y&H
AS661223	Baisuibai	Pingyu, Henan	Y&H
AS661224	Qumangmai	Fangcheng, Henan	Y&H
AS661225	Dongmangmai	Fangcheng, Henan	Y&H
AS661226	Xiaobaimai	Xinye, Henan	YTS
AS661227	Liangganbai	Xinye, Henan	YTS
AS661228	Zaobanyue	Xichuan, Henan	Y&H
AS661229	Baicantiao	Xixia, Henan	Y&H
AS661230	Zhuaziya	Neixiang, Henan	Y&H
AS661231	Baiheshangtou	Neixiang, Henan	Y&H
AS661232	Hongquanmang	Neixiang, Henan	Y&H
AS661233	Yerenmao	Neixiang, Henan	Y&H
AS661234	Xiaozihong	Xinyang, Henan	Y&H
AS661236	Hongmangcao	Gushi, Henan	YTS
AS661237	Huomai	Gushi, Henan	YTS
AS661239	Baihuomai	Miyang, Henan	Y&H
AS661241	Changmangbaike	Mizhi, Shanxi	NW
AS661243	Shihuiyaohuomai	Yanchang, Shanxi	NW
AS661244	Baitumai	Ansai, Shanxi	NW
AS661246	Laomai	Wuqi, Shanxi	NW
AS661249	Baimazhamai	Tongguan, Shanxi	NW
AS661250	Siqiangxiaomai	Pucheng, Shanxi	NW
AS661251	Nvdonghong	Fuping, Shanxi	NW
AS661252	Dapushanba	Danfeng, Shanxi	Y&H
AS661253	Liulengmai	Luonan, Shanxi	Y&H
AS661254	Daqimai	Shangxian, Shanxi	Y&H
AS661256	Gouweibabaimai	Fengxian, Shanxi	Y&H
AS661257	Lengshanmai	Xunyang, Shanxi	SWAS
AS661258	Yudongmai	Nanzheng, Shanxi	Y&H
AS661259	Laobaitiaozi	Pucheng, Shanxi	NW
AS661260	Yangmai	Xian, Shanxi	NW
AS661262	Huangwumanglaomai	Yanchuan, Shanxi	NW
AS661263	Sichuanbai	Huangling, Shanxi	NW
AS661264	Siyuehuang	Huangling, Shanxi	NW
AS661265	Wuzimai	Changwu, Shanxi	NW
AS661266	Donghuangmai	Sanyuan, Shanxi	NW
AS661267	Baitiaomai	Huaxian, Shanxi	NW
AS661268	Honglanmai	Baishui, Shanxi	NW
AS661270	Laotiaozimai	Chengcheng, Shanxi	NW
AS661274	Yangbaimai	Baiquan, Heilongjiang	NEW
AS661275	Guangtou	Nenjiang, Heilongjiang	NEW
AS661277	Changsuibaimai	Linkou, Heilongjiang	NEW
AS661278	Yangmai	Lalin, Heilongjiang	NEW
AS661279	Youmangbaifu	Fujin, Heilongjiang	NEW
AS661280	Fangzhengbendimai	Fangzheng, Heilongjiang	NEW
AS661281	Xiaohongmang	Hulan, Heilongjiang	NEW
AS661282	Zaoyangmai	Antu, Jilin	NEW
AS661283	Daqingmang	Helong, Jilin	NEW
AS661284	Xuemai	Jilin	NEW
AS661286	Dabaili	Lvda, Liaoning	NW
AS661287	Xinjinyoumang	Xinjin, Liaoning	NW
AS661289	Xiaoyehongmai	Liaodong	NW
AS661290	Shishoumai	Wuchuan, Neimenggu	NS
AS661293	Dahongpao	Jining, Neimenggu	NS
AS661295	Mangmai	Jining, Neimenggu	NS
AS661297	Xiaoriqixiaomai	Fengzhen, Neimenggugu	NS
AS661298	Dahongpao	Fengzhen, Neimenggugu	NS
AS661302	Xiaohongmai	Saxian, Neimenggu	NS
AS661303	Baimangmai	Saxian, Neimenggu	NS
AS661305	Dahongmai	Huhehaoteshi, Neimenggugu	NS
AS661306	Xiaobaisui	Dengkou, Neimenggugu	NS
AS661310	Lvjiankou	Zhangxian, Gansu	NWS
AS661311	Laohongmai	Minxian, Gansu	NWS
AS661315	Xiaohemai	Yongdeng, Gansu	NWS
AS661316	Qingmangmai	Gaolan, Gansu	NWS
AS661317	Xiaoheshangtou	Gaolan, Gansu	NWS
AS661318	Qitoumai	Gaolan, Gansu	NWS
AS661319	Waibozi	Gaolan, Gansu	NWS
AS661320	Xiaomai	Hezheng, Gansu	NWS
AS661321	Baijiankou	Dongxiangzuzizhixian, Gansu	NWS
AS661324	Bailaolaibian	Yongchang, Gansu	NWS
AS661327	Baidatou	Yumen, Gansu	NWS
AS661329	Shanxihong	Yumen, Gansu	NWS
AS661331	Xiaobaimai	Anxi, Gansu	NWS
AS661332	Shanxibaimai	Qingyang, Gansu	NW
AS661333	Baimangmai	Qingyang, Gansu	NW
AS661334	Hongmazha	Ningxian, Gansu	NW
AS661335	Baiqimai	Zhengning, Gansu	NW
AS661337	Xiaoqingmang	Huanxian, Gansu	NW
AS661338	Hongqimai	Heshui, Gansu	NW
AS661341	Laomangmai	Qinan, Gansu	SWAS
AS661350	Dabaimai	Hualong, Qinghai	Q&T
AS661357	Kuchebaidongmai	Kuche, Xinjiang	XJ
AS661358	Reyimuxia	Xinhe, Xinjiang	XJ
AS661359	Mailuowaxi	Shaya, Xinjiang	XJ
AS661366	Haaretuosiman	Yecheng, Xinjiang	XJ
AS661367	Heidongmai	Yecheng, Xinjiang	XJ
AS661373	Jiuhaomai	Wujiang, Jiangsu	YTS
AS661374	Haiyanzhong	Wujiang, Jiangsu	YTS
AS661375	Cuodaosiguatou	Wuxian, Jiangsu	YTS
AS661376	Youmangzipi	Wuxian, Jiangsu	YTS
AS661378	Liuzhutou	Taicang, Jiangsu	YTS
AS661379	Yangxiaomai	Taicang, Jiangsu	YTS
AS661380	Jianzituan	Changshu, Jiangsu	YTS
AS661381	Heshangtou	Changshu, Jiangsu	YTS
AS661382	Baisiguatou	Wuxi, Jiangsu	YTS
AS661383	Baichangshao	Wuxi, Jiangsu	YTS
AS661384	Jianfangzhu	Wuxi, Jiangsu	YTS
AS661385	Dongmai	Wuxi, Jiangsu	YTS
AS661386	Huangkefangliuzhu	Wuxi, Jiangsu	YTS
AS661387	Jiangyinbaimai	Wuxi, Jiangsu	YTS
AS661388	Honghuaqimai	Wuxi, Jiangsu	YTS
AS661389	Huangfangzhu	Wuxi, Jiangsu	YTS
AS661390	Baikeliuzhutou	Jiangyin, Jiangsu	YTS
AS661392	Yejihong	Jiangyin, Jiangsu	YTS
AS661393	Zaoxiaomai	Yixing, Jiangsu	YTS
AS661394	Annanmai	Yixing, Jiangsu	YTS
AS661395	Baiguanglangtou	Yixing, Jiangsu	YTS
AS661396	Huoshaotian	Yixing, Jiangsu	YTS
AS661397	Hongmangzaoxiaomai	Gaochun, Jiangsu	YTS
AS661398	Guangdezao	Liyang, Jiangsu	YTS
AS661400	Luogengqing	Danyang, Jiangsu	YTS
AS661401	Balangtou	Danyang, Jiangsu	YTS
AS661402	Zaobaimangmai	Danyang, Jiangsu	YTS
AS661404	Chixiaomai	Zhenjiang, Jiangsu	YTS
AS661405	Yanglazi	Yangzhong, Jiangsu	YTS
AS661406	Hongxiaomai	Yangzhong, Jiangsu	YTS
AS661408	Ziganzi	Jiangpu, Jiangsu	YTS
AS661409	Xiaohongtou	Liuhe, Jiangsu	YTS
AS661411	Changqibaike	Qidong, Jiangsu	YTS
AS661412	Luopangtou	Haimen, Jiangsu	YTS
AS661413	Youmangsilengtou	Nantong, Jiangsu	YTS
AS661414	Daoshuibai	Nantong, Jiangsu	YTS
AS661415	Changsuibaike	Nantong, Jiangsu	YTS
AS661416	Baichaoyu	Nantong, Jiangsu	YTS
AS661417	Hongkechangmang	Nantong, Jiangsu	YTS
AS661418	Baijiaozi	Nantong, Jiangsu	YTS
AS661419	Zaowutian	Rudong, Jiangsu	YTS
AS661420	Caizihuang	Jingjiang, Jiangsu	YTS
AS661421	Qingmangzi	Yizheng, Jiangsu	YTS
AS661423	Huaqixiaomai	Hanjiang, Jiangsu	YTS
AS661425	Mangkuazi	Hanjiang, Jiangsu	YTS
AS661426	Dahuangpi	Xinghua, Jiangsu	YTS
AS661427	Wumangmai	Gaoyou, Jiangsu	YTS
AS661428	Baimangzi	Gaoyou, Jiangsu	YTS
AS661430	Dahongpi	Baoying, Jiangsu	YTS
AS661431	Meixiuhuang	Dafeng, Jiangsu	YTS
AS661434	Yuhuazi	Jianhu, Jiangsu	YTS
AS661435	Zuantoubaike	Binhai, Jiangsu	Y&H
AS661436	Hongmai	Donghai, Jiangsu	Y&H
AS661439	Sanyuehuang	Peixian, Jiangsu	Y&H
AS661440	Xiaolihong	Peixian, Jiangsu	Y&H
AS661441	Youzimai	Peixian, Jiangsu	Y&H
AS661442	Tutoumai(Jia)	Tongshan, Jiangsu	Y&H
AS661443	Baiyouzi	Tongshan, Jiangsu	Y&H
AS661444	Baisuibai	Tongshan, Jiangsu	Y&H
AS661445	Baisuihong	Suining, Jiangsu	YTS
AS661446	Hongshimai	Pixian, Jiangsu	Y&H
AS661447	Xiaohongmai	Donghai, Jiangsu	Y&H
AS661448	Xiaoyuhua	Siyang, Jiangsu	YTS
AS661449	Daliuleng	Guanyun, Jiangsu	Y&H
AS661450	Dayangxiaomai	Guanyun, Jiangsu	Y&H
AS661451	Baiheshangtou	Huaiyin, Jiangsu	YTS
AS661452	Shunshuihong	Huaian, Jiangsu	YTS
AS661453	Xiaoyuhua	Lianshui, Jiangsu	YTS
AS661454	Putaomai	Songjiang, Shanghai	YTS
AS661455	Baijiaomai	Qingpu, Shanghai	YTS
AS661458	Zhangsihong	Jiading, Shanghai	YTS
AS661459	Waiguoyazuitou	Chongming, Shanghai	YTS
AS661460	Huxumai	Jixi, Anhui	YTS
AS661461	Wugongmai	Jingde, Anhui	YTS
AS661462	Jiangxizao	Wangjiang, Anhui	YTS
AS661463	Wugongbian	Taihu, Anhui	YTS
AS661465	Heshangtou	Qingyang, Anhui	YTS
AS661469	Daheshangtou	Hexian, Anhui	YTS
AS661470	Hongmai	Lingbi, Anhui	YTS
AS661472	Feixisanyuehuang	Jieshou, Anhui	YTS
AS661473	Dongjiaqiaoxiaomai	Hangzhou, Zhejiang	YTS
AS661474	Shangbaosanyuehuang	Hangzhou, Zhejiang	YTS
AS661475	Shangsasongputou	Hangzhou, Zhejiang	YTS
AS661476	Linpingyangmai	Hangzhou, Zhejiang	YTS
AS661477	Baixu	Chongde, Zhejiang	YTS
AS661478	Hongkemagongzhong	Fuyang, Zhejiang	YTS
AS661479	Baikeguangtou	Fuyang, Zhejiang	YTS
AS661480	Honglizitou	Fuyang, Zhejiang	YTS
AS661481	Xumai	Fuyang, Zhejiang	YTS
AS661482	Huoshaomai	Fuyang, Zhejiang	YTS
AS661483	Hongkewugong	Shouchang, Zhejiang	YTS
AS661484	Guangmai	Yuqian, Zhejiang	YTS
AS661485	Fangpu	Xiaofeng, Zhejiang	YTS
AS661488	Tiedingmai	Tonglu, Zhejiang	YTS
AS661490	Liulengmaomai	Chunan, Zhejiang	YTS
AS661492	Puzhumai	Wuxing, Zhejiang	YTS
AS661493	Baixuxiaomai	Dinghai, Zhejiang	YTS
AS661494	Wumangmai	Daishan, Zhejiang	YTS
AS661495	Maofangtou	Xiangshan, Zhejiang	YTS
AS661496	Huashupu	Xiangshan, Zhejiang	YTS
AS661497	Baitengkousui	Yuyao, Zhejiang	YTS
AS661498	Tiezuantou	Yuyao, Zhejiang	YTS
AS661499	Guangtoumai	Yuyao, Zhejiang	YTS
AS661500	Laolaibai	Shaoxing, Zhejiang	YTS
AS661501	Yangxiaomai	Shaoxing, Zhejiang	YTS
AS661502	Xianjumai	Sanmen, Zhejiang	YTS
AS661503	Baimai	Wenling, Zhejiang	YTS
AS661504	Songhuapu	Tiantai, Zhejiang	YTS
AS661505	Zaomaiguang	Tiantai, Zhejiang	YTS
AS661506	Tiantaimai	Lishui, Zhejiang	YTS
AS661507	Qingtianmai	Lishui, Zhejiang	YTS
AS661509	Baihuamai	Songyang, Zhejiang	YTS
AS661510	Hongtoumai	Jinyun, Zhejiang	YTS
AS661511	Xiyangmai	Jinhua, Zhejiang	YTS
AS661512	Dongyanghongpu	Jinhua, Zhejiang	YTS
AS661513	Hongmai	Jinhua, Zhejiang	YTS
AS661514	Yejimai	Jinhua, Zhejiang	YTS
AS661515	Songpuhongtou	Pujiang, Zhejiang	YTS
AS661516	Baipuzaoxiaomai	Dongyang, Zhejiang	YTS
AS661518	Jiyumai	Jiangshan, Zhejiang	YTS
AS661520	Chanmai	Changshan, Zhejiang	YTS
AS661521	Wugongmai	Changshan, Zhejiang	YTS
AS661523	Dingmanghongke	Fuyang, Zhejiang	YTS
AS661524	Heshangmai	Chunan, Zhejiang	YTS
AS661525	Baipusui	Tongxiang, Zhejiang	YTS
AS661526	Yangmai	Anji, Zhejiang	YTS
AS661527	Tiegengqing	Haining, Zhejiang	YTS
AS661528	Zaoxiaomai	Shaoxing, Zhejiang	YTS
AS661529	Shelidong	Tiantai, Zhejiang	YTS
AS661530	Baimai	Qingtian, Zhejiang	YTS
AS661531	Linhaichangbaican	Jinyun, Zhejiang	YTS
AS661532	Baipu(Luoqing)	Jinhua, Zhejiang	YTS
AS661533	Baikezao	Yiwu, Zhejiang	YTS
AS661534	Canshumai	Pinghu, Zhejiang	YTS
AS661535	Paozimai	Jinxian, Jiangxi	YTS
AS661536	Niqiumai	Shangrao, Jiangxi	YTS
AS661541	Wangshuibai	Suixian, Hubei	YTS
AS661542	Qiyanghongke	Qiyang, Hunan	YTS
AS661543	Mayangyangmai	Mayang, Hunan	YTS
AS661544	Hongkemai	Qiyang, Hunan	YTS
AS661545	Youmanghongke	Rucheng, Hunan	SAS
AS661547	Heshangmai	Yongshun, Hunan	YTS
AS661549	Baikeyoumang	Liancheng, Fujian	SAS
AS661550	Hongkexiaomai	Xianyou, Fujian	SAS
AS661552	Hongkemai	Anxi, Fujian	SAS
AS661554	Youmai	Lufeng, Guangdong	SAS
AS661555	Datianquxiaomai	Zhongshan, Guangdong	SAS
AS661557	Mianmai	Deqing, Guangdong	SAS
AS661558	Qingyuanxiaomai	Qingyuan, Guangdong	SAS
AS661560	Huoshaomai	Yingde, Guangdong	SAS
AS661561	Kangmai	Tancheng, Guangdong	SAS
AS661562	Baikexiaomai	Lufeng, Guangdong	SAS
AS661563	Zaoxiaomai	Dapu, Guangdong	SAS
AS661564	Puningxiaomai	Puning, Guangdong	SAS
AS661565	Wuxuxiaomai	Puning, Guangdong	SAS
AS661566	Zhangmuxiaomai	Guixian, Guangxi	SAS
AS661567	Guipingxiaomai	Guiping, Guangxi	SAS
AS661569	Guangtoumai	Pingle, Guangxi	SAS
AS661571	Sanyuehuang	Bazhong, Sichuan	SWAS
AS661573	Baimaizi	Kaijiang, Sichuan	SWAS
AS661574	Honghuamaizhong	Wanyuan, Sichuan	SWAS
AS661575	Guangtoumai	Quxian, Sichuan	SWAS
AS661580	Dongxumai	Yibin, Sichuan	SWAS
AS661581	Zhudongmai	Yibin, Sichuan	SWAS
AS661582	Wuyangmai	Yibin, Sichuan	SWAS
AS661583	Huangmaizi	Changning, Sichuan	SWAS
AS661584	Yuzuiweimai	Luxian, Sichuan	SWAS
AS661585	Dahuangmai	Luxian, Sichuan	SWAS
AS661586	Youtiaomai	Luxian, Sichuan	SWAS
AS661587	Dahonghua	Jiangan, Sichuan	SWAS
AS661588	Nanximai	Gaoxian, Sichuan	SWAS
AS661589	Guangtoumai	Gaoxian, Sichuan	SWAS
AS661590	Dongmaidong	Qingfu, Sichuan	SWAS
AS661592	Zaohonghua	Yunlian, Sichuan	SWAS
AS661593	Zaohuangmai	Naxi, Sichuan	SWAS
AS661594	Yizaixiaomai	Hejiang, Sichuan	SWAS
AS661596	Hongtiaomai	Leyu, Sichuan	SWAS
AS661597	Guangtou	Weiyuan, Sichuan	SWAS
AS661598	Guangtoumai	Meishan, Sichuan	SWAS
AS661599	Yupi	Dechang, Sichuan	SWAS
AS661600	Baimai	Huili, Sichuan	SWAS
AS661602	Hongxumai	Guangan, Sichuan	SWAS
AS661604	Doumai	Yilong, Sichuan	SWAS
AS661605	Lushanmai	Jiangyou, Sichuan	SWAS
AS661606	Lanmai	Zitong, Sichuan	SWAS
AS661609	Tuotuomai	Suining, Sichuan	SWAS
AS661610	Honghuaguangtou	Pengxi, Sichuan	SWAS
AS661611	Wulangxiexiaomai	Shehong, Sichuan	SWAS
AS661612	Changxuxuqiaomai	Zhongjiang, Sichuan	SWAS
AS661613	Qingquanxiaomai	Santai, Sichuan	SWAS
AS661615	Yuweimai	Dazu, Sichuan	SWAS
AS661616	Hechuanmai	Hechuan, Sichuan	SWAS
AS661617	Huayangxiaomai	Shuangliu, Sichuan	SWAS
AS661618	Wumangmai	Shuangliu, Sichuan	SWAS
AS661619	Huanghuaxiaomai	Qionglai, Sichuan	SWAS
AS661620	Guangguangtou	Xinjin, Sichuan	SWAS
AS661621	Danaoke	Jintang, Sichuan	SWAS
AS661622	Yangmai	Fengdong, Sichuan	SWAS
AS661625	Hongkejiang	Youyang, Sichuan	SWAS
AS661626	Baikejiang	Xiushan, Sichuan	SWAS
AS661627	Bazhouxiaomai	Yunyang, Sichuan	SWAS
AS661629	Honghuamai	Wuxi, Sichuan	SWAS
AS661630	Chikezhuomai	Beibei, Sichuan	SWAS
AS661631	Beibeixiaomai	Beibei, Sichuan	SWAS
AS661633	Huoshaomai	Baxian, Sichuan	SWAS
AS661634	Hongmangmaizi	Yidong, Sichuan	Q&T
AS661636	Dongmai	Nanchong, Sichuan	SWAS
AS661637	Zaodongmai	Nanchong, Sichuan	SWAS
AS661639	Hongkekemaizi	Guangan, Sichuan	SWAS
AS661640	Heshangmai	Pengan, Sichuan	SWAS
AS661641	Hongpimai	Wusheng, Sichuan	SWAS
AS661642	Yicuomao	Xichong, Sichuan	SWAS
AS661643	Baixiaomai	Xichong, Sichuan	SWAS
AS661644	Fangmai	Langzhong, Sichuan	SWAS
AS661645	Baidongmai	Langzhong, Sichuan	SWAS
AS661647	Laolaihong	Yibin, Sichuan	SWAS
AS661648	Baihuamai	Yaan, Sichuan	SWAS
AS661652	Sanyuehuang	Yingshan, Sichuan	SWAS
AS661654	Honghuaxuxumai	Renshou, Sichuan	SWAS
AS661655	Baimaidong	Jianwei, Sichuan	SWAS
AS661656	Hongkebaidongmai	Neijiang, Sichuan	SWAS
AS661657	Yuqiumai	Yongchuan, Sichuan	SWAS
AS661658	Baikexuxusanyuehuang	Liangping, Sichuan	SWAS
AS661661	Paidengmai	Kaijiang, Sichuan	SWAS
AS661662	Yumai	Anlong, Guizhou	SWAS
AS661663	Gaoganhongmai	Xiuwen, Guizhou	SWAS
AS661664	Dahongmai	Kaiyang, Guizhou	SWAS
AS661665	Yuqiumai	Dongyun, Guizhou	SWAS
AS661666	Xizhanmai	Longli, Guizhou	SWAS
AS661667	Caoxiepian	Wuchuan, Guizhou	SWAS
AS661668	Huimai	Wuchuan, Guizhou	SWAS
AS661669	Youmai	Xingyi, Guizhou	SWAS
AS661670	Huanghuamai	Zhenning, Guizhou	SWAS
AS661671	Guangtoumai	Kaiyang, Guizhou	SWAS
AS661675	Hongmangmai	Jinping, Guizhou	SWAS
AS661676	Liulengmai	Dejiang, Guizhou	SWAS
AS661678	Baihuamai	Yuqing, Guizhou	SWAS
AS661679	Tiekemai	Yunxian, Yunnan	SWAS
AS661681	Fengqingxiaomai	Fengqing, Yunnan	SWAS
AS661682	Zhushimai	Yiliang, Yunnan	SWAS
AS661683	Zimai	Guangnan, Yunnan	SWAS
AS661684	Yangmaizi	Yiliang, Yunnan	SWAS
AS661692	Dahongmai	Zuoyun, Shanxi	NS
AS661693	Xiaobaimai	Datong, Shanxi	NS
AS661694	Dongdaomei	Hangjinhouqi, Neimenggugu	NS
AS661695	Xiaobaipi	Tuoketuoxian, Neimenggu	NS
AS661696	Huomaizi	Hailun, Heilongjiang	NEW
AS661697	Youmangxiaomai	Jiang, Heilong	NEW
AS661698	Hongmang5Hao	Linkou, Heilongjiang	NEW
AS661699	Suliandaye	Bayan, Heilongjiang	NEW
AS661700	Tutoumai	Nancun, Heilongjiang	NEW
AS661701	Changsihong	Kunshan, Jiangsu	YTS
AS661703	Baiyuhua	Funing, Jiangsu	YTS
AS661704	Jianzitou	Wuxian, Jiangsu	YTS
AS661705	Nanjinghuang	Changshu, Jiangsu	YTS
AS661706	Zhenjiang3-96	Zhenjiang, Jiangsu	YTS
AS661707	Baidongheshangmai	Yongjia, Zhejiang	YTS
AS661709	Yongheguangtoumai	Yongjia, Zhejiang	YTS
AS661710	Guangtou	Ninghai, Zhejiang	YTS
AS661711	Huangpi	Yuyao, Zhejiang	YTS
AS661712	Shangxuezao	Fuqing, Fujian	SAS
AS661713	Guwanchisui	Zhangpu, Fujian	SAS
AS661715	Heshangmai	Fuan, Fujian	SAS
AS661716	Guangchangliuyemai	Ganzhou, Jiangxi	SAS
AS661717	Guangtoumai	Hengfeng, Jiangxi	YTS
AS661718	Heshangmai	Yushan, Jiangxi	YTS
AS661720	Shichuan	Shanggao, Jiangxi	YTS
AS661722	Xiaoyouzimai	Zhucheng, Shandong	Y&H
AS661723	Guangzongxiaomai	Linqing, Shandong	Y&H
AS661724	Baisuizi	Feixian, Shandong	Y&H
AS661725	Yejihong	Qingyun, Shandong	Y&H
AS661726	Baimanghong	Xihua, Henan	Y&H
AS661729	Shanlinguomai	Xiangyang, Hubei	YTS
AS661730	Wuhongcao	Yunxian, Hubei	YTS
AS661732	Changshamai	Luotian, Hubei	YTS
AS661734	Baimayaxiaomai	Dongshi, Hubei	YTS
AS661735	Baimai	Hubei	YTS
AS661736	Baimaizi	Baokang, Hubei	YTS
AS661737	Dongmai	Zaoyang, Hubei	YTS
AS661738	Niqiuchuan	Yichang, Hubei	YTS
AS661739	Zhuganqing	Yunxian, Hubei	YTS
AS661740	Guanyuhong	Yangxin, Hubei	YTS
AS661742	Hongmang	Zhuxi, Hubei	YTS
AS661744	Hongmangzi	Baokang, Hubei	YTS
AS661745	Hongxu	Guangji, Hubei	YTS
AS661746	Xiaoganmai	Dangyang, Hubei	YTS
AS661747	Caoxieban	Zhushan, Hubei	YTS
AS661748	Peishanbai	Qichun, Hubei	YTS
AS661749	Yangmai	Huanggang, Hubei	YTS
AS661750	Yuanzhui	Zaoyang, Hubei	YTS
AS661751	Tiezimai	Xianning, Hubei	YTS
AS661753	Gaoshanxiaomai	Zigui, Hubei	YTS
AS661754	Quanmang	Zhushan, Hubei	YTS
AS661755	Quanmangxiaomai	Baokang, Hubei	YTS
AS661756	Xishuibagutao	Xishui, Hubei	YTS
AS661757	Zimai	Luotian, Hubei	YTS
AS661758	Pushanba	Yunxian, Hubei	YTS
AS661759	Wugongmai	Chongyang, Hubei	YTS
AS661760	Wugongxu	Suixian, Hubei	YTS
AS661761	Jiyubao	Chongyang, Hubei	YTS
AS661762	Baikeheshangmai	Dongkou, Hunan	YTS
AS661763	Guangtoumai	Raoping, Guangdong	SAS
AS661764	Bendixiaomai	Xingan, Guangxi	SAS
AS661768	Baiyuxiaomai	Baiyu, Sichuan	Q&T
AS661771	Tuodongmai	Quxian, Sichuan	SWAS
AS661773	Guangtouxiaomai	Huidong, Sichuan	SWAS
AS661774	Guangtouxiaomai	Wulong, Sichuan	SWAS
AS661775	Gaoshanzaoshuxiaomai	Xinlong, Sichuan	Q&T
AS661777	Zhuonixiaomai	Yajiang, Sichuan	SWAS
AS661778	Ranriwumangmai	Shiqu, Sichuan	Q&T
AS661779	Qianqianmai	Guanling, Guizhou	SWAS
AS661780	Wuhuaxiaomai	Qingzhen, Guizhou	SWAS
AS661781	Daheimai	Fengqing, Yunnan	SWAS
AS661782	Guangyiwuyuemai-8	Changning, Yunnan	SWAS
AS661783	Wumulongxiaobaimai	Yongde, Yunnan	SWAS
AS661784	Bendixiaomai	Honghe, Yunnan	SWAS
AS661785	Bendiyoumangxiaomai	Jinning, Yunnan	SWAS
AS661786	Bendizimai	Mile, Yunnan	SWAS
AS661790	Youmanghuakemai	Fengqing, Yunnan	SWAS
AS661791	Guangtoubaikemai	Weixi, Yunnan	SWAS
AS661792	Guangtoumai	Simao, Yunnan	SWAS
AS661793	Guangtoumai-2	Jinggu, Yunnan	SWAS
AS661794	Hongganguangtoumai	Fengqing, Yunnan	SWAS
AS661795	Huakemai	Weishan, Yunnan	SWAS
AS661796	Ruankemai	Fengqing, Yunnan	SWAS
AS661798	Chunmai	Fumin, Yunnan	SWAS
AS661800	Sanyuehuang	Luochuan, Shanxi	NW
AS661803	Xiaosanyuehuang	Pingli, Shanxi	YTS
AS661804	Xiaohongmai	Huxian, Shanxi	NW
AS661806	Shanyangxue	Luonan, Shanxi	NW
AS661807	Makouxi	Zhenan, Shanxi	YTS
AS661809	Changmanghong	Shangxian, Shanxi	Y&H
AS661810	Changsuimai	Binxian, Shanxi	NW
AS661812	Shisanmai	Danfeng, Shanxi	Y&H
AS661814	Bailanmai	Zuoshui, Shanxi	Y&H
AS661815	Baiximai	Shangxian, Shanxi	Y&H
AS661817	Baiyudongmai	Foping, Shanxi	Y&H
AS661819	Baiyanglazi	Shanyang, Shanxi	Y&H
AS661822	Baiyanglazi	Xunyang, Shanxi	SWAS
AS661823	Baiwugongcao	Shangnan, Shanxi	Y&H
AS661824	Baijiantiao	Sanyuan, Shanxi	NW
AS661825	Baisuihonglibeidimai	Luochuan, Shanxi	NW
AS661827	Lanhuamai	Zhenan, Shanxi	YTS
AS661831	Laoxianmai	Langao, Shanxi	YTS
AS661832	Laomanmai	Luonan, Shanxi	NW
AS661833	Huitoucao	Luonan, Shanxi	NW
AS661837	Hongdatou	Sanyuan, Shanxi	NW
AS661839	Honghuamai	Xunyang, Shanxi	SWAS
AS661842	Hongxingliu	Xunyang, Shanxi	SWAS
AS661843	Hongxumai	Langao, Shanxi	YTS
AS661845	Yugongdiao	Xunyang, Shanxi	SWAS
AS661846	Shanxibai	Ankang, Shanxi	YTS
AS661847	Yangxiaomai	Changan, Shanxi	NW
AS661848	Canlaomai	Ningqiang, Shanxi	SWAS
AS661850	Cantiaomai	Luonan, Shanxi	NW
AS661851	Hulutou	Shanyang, Shanxi	Y&H
AS661853	Pushanba	Baihe, Shanxi	YTS
AS661855	Deguolan	Zuoshui, Shanxi	Y&H
AS661856	Dabaimai	Yongdeng, Gansu	NWS
AS661860	Lanzhouhongmaizi	Yongchang, Gansu	NWS
AS661861	Hongmaomai	Shandan, Gansu	NWS
AS661864	Ziganzi	Shandan, Gansu	NWS
AS661865	Daliuyuehuang	Guide, Qinghai	Q&T
AS661866	Dahongmai	Pingan, Qinghai	Q&T
AS661867	Xiaohongmai(Babao)	Qilian, Qinghai	Q&T
AS661868	Xiaohongmai	Donglan, Qinghai	Q&T
AS661871	Maohongmai	Guide, Qinghai	Q&T
AS661872	Galaohan	Ledong, Qinghai	Q&T
AS661873	Lanmai	Donglan, Qinghai	Q&T
AS661880	Dabailing(Pingyuan40)	Yuanshulu, Hebei	Y&H
AS661881	Xiaohongmang	Wuyi, Hebei	Y&H
AS661882	Shulu2Hao	Yuanshulu, Hebei	Y&H
AS661885	Shenxianmiao	Cangxian, Hebei	Y&H
AS661886	Biyumai	Yuanfencheng, Shanxi	NW
AS661887	Dangdizhong	Xunke, Heilongjiang	NEW
AS661888	Yanghuomai	Bayan, Heilongjiang	NEW
AS661891	Baimai	Tianshui, Gansu	SWAS
AS661892	Dingqingmaoyingmai	Changdong, Xizang	Q&T
AS661895	Wangkamai	Chaya, Xizang	Q&T
AS661896	Wumangmaoyingmai	Jiacha, Xizang	Q&T
AS661897	Wumangbaimai	Mozhugongka, Xizang	Q&T
AS661900	Zharenmabu	Changdong, Xizang	Q&T
AS661901	Zharenzhuoma	Langxian, Xizang	Q&T
AS661903	Zhaguogouqumai	Cuona, Xizang	Q&T
AS661904	Zhana	Qusong, Xizang	Q&T
AS661908	Zhongmangzhuoma	Mangkang, Xizang	Q&T
AS661910	Maoyingmai	Cuona, Xizang	Q&T
AS661911	Changmangmaoyingmai	Chaya, Xizang	Q&T
AS661912	Changmangbailimai	Chaya, Xizang	Q&T
AS661914	Changmangpeizhuo	Donglongdeqing, Xizang	Q&T
AS661915	Renbuchun	Renbu, Xizang	Q&T
AS661916	Rendachangguangmai	Chaya, Xizang	Q&T
AS661919	Pizhuo	Jiacha, Xizang	Q&T
AS661921	Dongmenhongtuzi	Naidong, Xizang	Q&T
AS661922	Dongmentutoumai	Naidong, Xizang	Q&T
AS661923	Donglaichanghongmai	Jiacha, Xizang	Q&T
AS661925	Baixiaomai	Linzhi, Xizang	Q&T
AS661928	Jiachangmai	Changdong, Xizang	Q&T
AS661929	Jiachazharenzhuoma	Jiacha, Xizang	Q&T
AS661931	Jiachadongchunmai	Jiacha, Xizang	Q&T
AS661932	Jiachahongmai	Jiacha, Xizang	Q&T
AS661933	Jiachahongying	Jiacha, Xizang	Q&T
AS661934	Jiachashumai	Jiacha, Xizang	Q&T
AS661936	Jidingwumangchunmai	Xietongmen, Xizang	Q&T
AS661938	Jilinchunmai	Zhanang, Xizang	Q&T
AS661939	Jixiongzhaga	Gongga, Xizang	Q&T
AS661941	Dazizaxiaomai-3	Dazi, Xizang	Q&T
AS661945	Quxiajizhuo	Lazi, Xizang	Q&T
AS661948	Quhongmai	Lasachengguanqu, Xizang	Q&T
AS661951	Tuanjiejizhuo	Chaya, Xizang	Q&T
AS661955	Xingrongchunmai	Longzi, Xizang	Q&T
AS661956	Hongxiaomai	Basu, Xizang	Q&T
AS661957	Hongheshangtou	Naidong, Xizang	Q&T
AS661961	Suzhuozhuoma	Basu, Xizang	Q&T
AS661962	Gangjijizhuo	Yadong, Xizang	Q&T
AS661963	Tumaomai	Bomi, Xizang	Q&T
AS661964	Shagangchun	Kangma, Xizang	Q&T
AS661966	Longnanchangmang	Jiacha, Xizang	Q&T
AS661967	Linzhizaxiaomai	Linzhi, Xizang	Q&T
AS661969	Jieguozharenbusu	Milin, Xizang	Q&T
AS661970	Nianzhadongxiaomai	Cuona, Xizang	Q&T
AS661975	Xuelongzhuo	Chaya, Xizang	Q&T
AS661976	Bomizamai-5	Bomi, Xizang	Q&T
AS661977	Zedangmaoying	Naidong, Xizang	Q&T
AS661978	Zedangzaxiaomai	Naidong, Xizang	Q&T
AS661979	Zongshamai	Chaya, Xizang	Q&T
AS661980	Dingrichangmang	Dingri, Xizang	Q&T
AS661981	Dingjiechun	Dingjie, Xizang	Q&T
AS661983	Chunxiaomai	Nanmulin, Xizang	Q&T
AS661986	Nielamuwumang	Nielamu, Xizang	Q&T
AS661988	Langxiangongzhuo	Langxian, Xizang	Q&T
AS661995	Lulangbaimai	Linzhi, Xizang	Q&T
AS661997	Cuonabaimai	Cuona, Xizang	Q&T
AS661998	Deyangzamai	Milin, Xizang	Q&T
AS662001	Cangmai-169	Lasa, Xizang	Q&T
AS662003	Wumangxiaomai	Angren, Xizang	Q&T
AS662005	Baiyingwumangxiaomai	Jiangzi, Xizang	Q&T
AS662007	Quxiaxiaomai	Dingri, Xizang	Q&T
AS662010	Zhuntangyuzhuo	Angren, Xizang	Q&T
AS662012	Xiaohongmang	Fengxian, Jiangsu	Y&H
AS662013	Honghulutoubaimai	Xuzhou, Jiangsu	Y&H
AS662014	Sanyuehuang	Shennongjia, Hubei	YTS
AS662016	Hongmanglijianmai	Zhushan, Hubei	YTS
AS662017	Heshangtou	Zhuxi, Hubei	YTS
AS662018	Nanjingzao	Zhuxi, Hubei	YTS
AS662019	Tiegancao	Zhushan, Hubei	YTS
AS662020	Molengmai	Ninglang, Yunnan	SWAS
AS662021	Dongmangmai	Luoping, Yunnan	SWAS
AS662022	Shenggexiaomai	Changdong, Xizang	Q&T
AS662026	Xiakangbu	Yadong, Xizang	Q&T
AS662028	Zhaxigangzhuo	Dingri, Xizang	Q&T
AS662030	Baimadianzhuo	Linzhi, Xizang	Q&T
AS662031	Jirizhuo	Linzhi, Xizang	Q&T
AS662033	Jigupizhuo	Mozhugongka, Xizang	Q&T
AS662034	Dadangzhuo	Chaya, Xizang	Q&T
AS662036	Yangridasui	Lasa, Xizang	Q&T
AS662037	Jiangdangtutou	Naidong, Xizang	Q&T
AS662038	Gongjizhuo	Chayu, Xizang	Q&T
AS662039	Shamabizhuo	Chayu, Xizang	Q&T
AS662041	Layuedasui	Linzhi, Xizang	Q&T
AS662042	Yigongzhuo	Bomi, Xizang	Q&T
AS662043	Bomidongqu	Bomi, Xizang	Q&T
AS662046	Sangjiubizhuo	Chayu, Xizang	Q&T
AS662049	Tajizhuo	Dazi, Xizang	Q&T
AS662050	Pumanghongmai	Pumang, Xizang	Q&T
AS662052	Tarongzhuo	Nimu, Xizang	Q&T
AS662053	Fanshenzhuo	Qiongjie, Xizang	Q&T
AS662055	Huomaizi	Longxi, Gansu	NWS
AS662056	Baiyumai	Angren, Xizang	SWAS
AS662057	Baizaomai	Xihe, Gansu	SWAS
AS662059	Laobaimai	Wushan, Gansu	NWS
AS662061	Youmangyangmai	Lixian, Gansu	SWAS
AS662067	Huomai	Lingwu, Ningxia	NWS
AS662068	Hongtuzi	Huinong, Ningxia	NWS
† Geographic distribution of the tested landrace accessions. The ten Chinese agro-ecological zones includes: NW (Northern Winter Wheat Zone), Y&H (Yellow and Huai River Valleys Facultative Wheat Zone), YTS (Middle and Low Yangtze Valleys Autumn-Sown Spring Wheat Zone), SAS (Southern Autumn-Sown Spring Wheat Zone), SWAS (Southwestern Autumn-Sown Spring Wheat Zone), NEW (Northeastern Spring Wheat Z…
